# Supplementary material for: Morphometric analysis of paired fibula and mandible for optimal fibular mandibular reconstruction in a Chinese population
Source: Sci Rep. 2022 Dec 12;12:21460. doi: 10.1038/s41598-022-26033-0 (PMC9744824; doi:10.1038/s41598-022-26033-0)
Supplement: Supplementary file 1 — Supplementary Information. [file 41598_2022_26033_MOESM1_ESM.xlsx]

## Sheet: Sheet1
Sex	Age	Side P（Fiblua）				Side M（Fiblua）				Side D（Fiblua）				Anterior area（Mandible）					Premolar area（Mandible）				Molar area（Mandible）
		Height	W1	W2	Shape	Height	W1	W2	Shape	Height	W1	W2	Shape		H	W1	W2	Shape	H	W1	W2	Shape	H	W1	W2	Shape
female	39	14.2	9.2	8.3	circular	15	7.3	11	triangular	12.6	8.1	10.2	triangular		26.9	9.8	14.8	S-shape	26.7	11	10.5	Straight	24	14	11.1	Oblique
male	30	14.6	9.8	7.8	triangular	15.3	9.7	12.6	square	14.1	12.5	12.9	circular		NA	NA	NA	NA	NA	NA	NA	NA	NA	NA	NA	NA
female	54	13	6.7	7	square	13.9	4.7	9.3	triangular	12.5	6.1	7.6	square		28.9	8.2	12.3	S-shape	27.1	11	11.4	Straight	24.4	14.4	12.9	Oblique
female	25	14.2	8.7	8.7	circular	16.9	6.9	10.9	triangular	12	7.8	10.7	triangular		31.7	7.3	11	S-shape	29.5	11.2	8.9	Straight	28.4	12.5	11.1	Straight
female	66	11.4	10	7.1	triangular	15	7	11.2	triangular	15.4	5.7	10.4	triangular		33	8.1	12.4	S-shape	30.8	11.3	9.9	Straight	29.1	15.4	11	Oblique
male	61	13.9	12.1	10	triangular	14.4	8.1	12.4	triangular	15.1	8.9	11.7	triangular		34.5	6.3	12.6	S-shape	31.2	10.9	9.8	Straight	30.3	14.3	12	Oblique
male	21	13.1	7	10.1	triangular	15.4	7.3	12.8	triangular	14.2	9.4	9.8	circular		36	8.9	13.7	S-shape	36.5	12.2	11.1	Straight	34.5	17.5	12.6	Oblique
male	70	13.9	9.2	8.2	circular	14.5	7.5	10.3	triangular	15.2	6.8	9.2	triangular		34.7	7.3	13.8	S-shape	34.4	12	12.6	Straight	30.6	16.9	13.7	Oblique
male	59	15	8.3	8.9	triangular	15.6	5.7	10.2	triangular	11.9	7.5	10.3	triangular		37.8	6.4	14.1	S-shape	37.4	12	11.9	Straight	32.7	17.3	13.4	Oblique
male	22	14.3	8	7.8	circular	14.7	9.4	12.6	triangular	12	8	9.5	square		32.6	8.8	14.6	S-shape	31.7	11.8	10.2	S-shape	28.2	16.6	12.9	Oblique
male	45	12.7	7.5	10.3	triangular	15.6	6.5	10.6	triangular	14	7.8	9.5	square		NA	NA	NA	NA	32	14.4	13.5	Oblique	27.8	18	12.6	Oblique
female	48	14	6.8	9.8	triangular	14.5	7.3	11.5	triangular	13.7	8.1	11.1	triangular		28.6	9.4	14.1	S-shape	26.1	12.2	9.8	Straight	23.7	17.1	12.4	Oblique
male	53	13.3	10.4	8.5	circular	17.2	7.6	13	triangular	15.1	6.8	12.6	triangular		36.3	9.2	13.7	S-shape	31.4	12.6	10.6	Straight	29.2	16.3	12.1	Oblique
female	60	15.8	6.9	8.7	circular	16.4	4.7	9.4	triangular	14.9	6.7	9.7	triangular		30.7	6.9	13	S-shape	29.7	11.5	11.2	Straight	28.9	15.9	13.1	Oblique
female	63	13.8	8.4	8.4	circular	12.5	7.3	10.6	triangular	12.2	8.1	9.3	triangular		27.5	8.2	12.5	S-shape	27.6	10.9	9.6	Straight	25.2	13	12.5	Oblique
female	60	12.2	8.9	7.5	triangular	13.5	7	9.3	triangular	11.9	7.1	10.2	triangular		24.7	9.8	13.4	S-shape	26.8	11.3	10.2	Straight	25	15.4	10.4	Oblique
male	37	13.7	9.4	9.8	circular	15.5	6.6	10.9	triangular	15.1	7	9.9	triangular		29.7	10.8	15.8	S-shape	29.4	9.7	10.1	Straight	31.8	14.7	10.9	Oblique
male	46	14.4	10.4	9.3	circular	14.2	6.8	11.7	triangular	12.9	7.4	11.1	triangular		28.4	10	12.4	S-shape	26.7	11.3	10.8	Straight	22.4	16.6	15	Oblique
male	60	15.8	9.5	9.6	circular	16.2	10.3	13.4	square	15.1	8.9	12.9	square		39	7	14.4	S-shape	36.1	11.1	12.2	Straight	27.4	14.4	12.8	Oblique
male	63	17.3	9.3	9.1	triangular	16.9	7.5	11.8	triangular	14.6	7.2	11.8	square		30.9	9	13.3	S-shape	29.4	13	11.1	Straight	27.4	18	14.4	Oblique
female	31	12.4	7.6	7.3	circular	15.2	6.2	9.2	square	13.8	6.2	9.7	square		29.3	9.3	14.1	S-shape	30.4	10.9	11	Straight	29.4	16.3	13.2	Oblique
male	41	15	10.9	8.9	square	17.1	7.8	12.2	triangular	14.9	7.4	11.2	square		33	9	13.8	S-shape	30.4	12.8	11	Straight	29.9	14.5	14.2	Straight
male	49	15.8	5.8	8.2	triangular	14.8	8.7	11.3	triangular	14.5	8.8	9.8	square		30.1	6.4	11.9	Oblique	31	9.4	12.1	Straight	26.1	16.3	11.5	Oblique
male	30	12.3	9.3	8.2	circular	13.5	9.9	11	square	14.9	7.2	8.7	triangular		32.5	8.9	13.1	S-shape	31.7	14	9.5	Straight	27.1	16.4	12.1	Straight
male	41	13.5	6.8	7.8	triangular	16.1	7	9.4	triangular	16.1	8	7.5	square		32.5	5.7	10.4	S-shape	31.5	9.1	9.3	Straight	26.4	13	10.8	Oblique
female	64	13.2	8.6	7.5	circular	15.7	7.7	9.4	square	14.9	6.6	8.1	triangular		24.9	7.8	11.3	Straight	25.8	8.7	9.1	Straight	22.6	12.4	10.6	Oblique
male	72	16.9	10.2	7.7	square	11.8	8.7	12.4	triangular	14.2	7.2	9.5	triangular		34.9	8.4	12.6	S-shape	33.6	10.6	10.6	Straight	28.1	14.2	10.4	Straight
male	64	15.4	7.3	7.9	circular	14	7.7	10.1	triangular	12.6	6.6	9.8	square		34	7.5	12.8	S-shape	34.1	11.1	9.7	Straight	27.1	18.4	15.3	Oblique
male	64	15.8	10.8	9.7	circular	14.4	7.8	10.7	triangular	18.3	8.6	7.8	triangular		30.7	11.3	13.7	Straight	28.4	12.6	11	Straight	24	16	13.5	Straight
male	45	14.5	10.4	8.8	square	15.5	8.9	11.5	square	12.2	7.1	11.5	triangular		26.7	11.5	14.5	Straight	28.4	12.4	11.2	Straight	25.9	16.6	12.9	Oblique
male	62	14.8	8.2	8.8	circular	14.5	8.7	13.3	triangular	14.6	9.5	10.4	circular		22.7	13.2	14.9	Straight	23.3	11.3	11.6	Straight	21.9	13.8	12.8	Oblique
female	49	13.4	10.5	9.1	circular	14.9	8	11.4	triangular	14.8	7.3	10.8	triangular		30	6.8	11.3	S-shape	27.6	9.8	10.2	Straight	24.8	16.5	11.4	Oblique
male	60	15.1	8.3	7.9	circular	13.3	9	12.2	triangular	12.6	7	11.2	triangular		28	7.5	11.7	S-shape	30.1	9.5	10.1	Straight	23.6	12.6	11.2	Oblique
female	66	13.9	9.2	7.9	circular	16.5	7.6	9.9	circular	14	10.4	11.2	square		33.8	5.3	11.9	S-shape	31.6	8.2	10.5	Straight	28.2	12	11.9	Oblique
male	45	15	10.1	8.6	square	17.1	6.9	10.4	triangular	14.9	8	10.2	triangular		33	9	13.8	S-shape	30.4	12.8	11	Straight	29.9	14.5	14.2	Straight
male	27	18.1	11.1	10.1	circular	17.9	9.1	13.3	triangular	15.7	10.7	12.7	circular		31.3	9.4	14.1	S-shape	31.9	12.4	10.7	Straight	25.9	15.9	11.5	Oblique
male	62	16	9.8	8.2	circular	16.1	6.9	12.2	triangular	15	8.8	10.7	circular		35	11.1	15.5	S-shape	31.5	13.1	12.9	Oblique	29.7	15.6	13	Straight
male	50	13.8	8.2	8.2	circular	12.7	8.7	12.5	triangular	13.1	7.3	10.8	triangular		32	8.4	12.9	S-shape	30	11.8	11.4	Straight	25.9	16.4	12.4	Oblique
male	71	15	12.1	9.5	square	15.6	6.8	12.4	triangular	16.4	6.3	11.3	triangular		33	7	12.6	S-shape	32	9.8	9.9	Oblique	28.8	14.2	9.8	Oblique
male	59	16.4	10.7	8.8	triangular	17	6.5	11.4	square	14.1	6.2	11.4	triangular		33	6	13.4	S-shape	31.6	12.1	10.7	Straight	28.4	13.8	11.8	Oblique
male	28	16.9	10.4	9.6	triangular	17.7	9.1	12.9	triangular	16.6	9	10.9	circular		33.3	11.4	16.9	S-shape	32.2	14.1	12.4	Straight	27.5	17.3	13.2	Oblique
female	51	13.8	8.2	8.6	circular	13.4	7.6	10.7	triangular	12.9	8.2	10.6	circular		25.8	7.7	11.6	S-shape	27.8	9.8	9.9	Straight	26.8	14.2	11.5	Oblique
male	66	14.7	10.6	9.4	circular	16.4	7.7	13.2	triangular	15.9	9.2	12.2	triangular		32.3	11	13.7	S-shape	31.4	13.7	9.8	Straight	31.3	15.8	13	Straight
male	61	18.9	10.6	10	circular	17.5	9.4	14.3	triangular	15.6	11.7	13.6	triangular		33.3	9.2	16.5	S-shape	33.5	13	13.2	Straight	32.6	18	14.2	Oblique
male	20	13.3	9.1	9.2	circular	15.9	9.6	13.1	square	13.2	9.9	11.2	circular		30.4	7.2	11.7	S-shape	27.8	9.9	9.4	Oblique	23.3	12.1	10.4	Oblique
male	57	15.4	11.1	9	circular	16.8	8.5	13.1	triangular	15	10.7	13.6	triangular		31.9	9.5	14	S-shape	31.7	12.9	11.2	Straight	27.3	16.5	14	Oblique
male	21	16.2	9.9	9.2	circular	15.7	9.7	11.5	square	15.1	9.1	11.4	triangular		35.8	7.9	13.6	S-shape	33.4	8.6	9.4	Straight	27.2	14	10.9	Oblique
female	57	14.3	9.6	8.9	circular	15.2	7.8	10.8	triangular	13.8	8.7	10.5	circular		34	5.8	9.6	S-shape	34.8	10.1	9.9	Straight	30	16.9	13.9	Oblique
male	65	16.8	11.3	9.6	circular	15.9	9.3	13.7	triangular	14.8	10.9	12.1	triangular		28.4	12.4	15	Straight	29.7	15.8	14.1	Oblique	26.7	17.4	14.6	Oblique
male	45	14.7	9.1	8.2	triangular	16.5	7	10	triangular	13.1	8	10.1	square		NA	NA	NA	NA	NA	NA	NA	NA	28.4	15.5	12.2	Oblique
male	44	13.6	8.6	7.6	circular	14.2	10.1	12.3	square	14.3	6.2	9.2	triangular		NA	NA	NA	NA	32.1	9.9	7.5	Straight	27.1	15.5	7.5	Oblique
female	47	12.5	7.1	7	circular	16	5.7	8.2	triangular	13.9	6.5	7.3	square		NA	NA	NA	NA	31.6	9.5	9.6	Straight	27	14.3	12.2	Oblique
male	70	15.7	10	9.1	circular	16.8	8.6	12.6	triangular	14.2	7.4	11.2	square		33.6	7.5	14.8	S-shape	32.1	11.3	10.3	Straight	26	13.9	11.5	Oblique
male	51	14.6	11.4	8.9	四边形	14.2	11.7	13.3	square	15	7.9	10	triangular		NA	NA	NA	NA	29.9	11.7	11.4	Straight	25.6	14.2	11.4	Oblique
female	26	15.2	8.9	8.1	circular	7.2	16.9	6.2	square	14.9	8	10.9	triangular		28.3	10.7	14.4	S-shape	28.7	12.5	11.3	Straight	24.9	16	12.8	Oblique
male	50	14.7	8	9	circular	14.9	7.2	11.9	triangular	13.8	8.1	8.2	square		31.1	7.8	13.3	S-shape	30.9	9.9	9.8	Straight	26.8	13.5	10.2	Oblique
male	31	14.9	9.4	9.2	circular	16.9	9.4	12.8	square	12.8	7.9	12.1	square		36.1	8	15.5	NA	28	12.5	12	S-shape	25.5	15.6	14.2	Oblique
female	29	12.9	9.4	7.5	circular	13.3	11.4	10	square	14.5	6.6	9.3	triangular		30	7.4	12.9	S-shape	29.4	11.9	11.2	S-shape	23.4	14.5	13.6	Oblique
male	58	15.2	10.7	9.4	circular	16.8	7.4	11.8	triangular	14.8	9.7	11.3	square		29.5	15.2	18.9	S-shape	27.5	15	12.9	Straight	23.5	17.6	12.6	Oblique
female	28	12.7	8.1	7.9	circular	14.1	8.3	9.5	circular	13	6	9.8	triangular		23	9.3	13.8	S-shape	20.7	11.6	10.9	Straight	21.8	15.8	12.9	Oblique
male	26	14.4	8.7	7.6	circular	15.3	8.1	9.4	square	12.3	6.8	9.8	triangular		35.1	8.5	13.9	S-shape	32.5	9.3	11	Straight	27.6	13.5	12.4	Oblique
male	54	13.8	9.2	7.3	circular	16.8	9.3	11.9	square	15	6.8	11.3	triangular		NA	NA	NA	NA	NA	NA	NA	NA	NA	NA	NA	NA
male	67	16.1	9.4	8.6	circular	16.6	8.6	12.6	triangular	15.8	10.2	9.3	square		32.3	8.9	14.2	S-shape	29.8	12.9	12.7	Oblique	23.4	16.9	12.9	Oblique
male	51	16.2	9.1	8.2	circular	16.8	9.4	12.6	square	15.5	8	10.2	triangular		27.9	8.5	11.2	S-shape	26.3	14.1	10.9	S-shape	23.6	17.3	12.6	Oblique
male	49	13.2	10.3	7.9	circular	14.2	10.9	12.4	square	12.6	8.6	11.9	triangular		26.8	9	12.2	S-shape	26.8	10.8	10	Straight	22.1	14.4	12.2	Oblique
male	40	15.4	9.7	9.1	circular	15.4	7.7	11.3	triangular	12.4	9.2	11.3	square		24.2	13.1	14	S-shape	25.7	14	11.1	Straight	27.7	15	12.4	Oblique
female	34	11.4	7.3	7.3	circular	12.8	8.7	8.8	square	13.1	6	8.7	triangular		NA	NA	NA	NA	NA	NA	NA	NA	NA	NA	NA	NA
male	67	18	12.9	9.5	circular	18.6	10.7	15	square	18.7	9.2	12.6	square		34.9	10.6	15.4	S-shape	34.3	13.9	13.3	Straight	28.8	17.2	15.5	Oblique
male	55	14.8	9.3	8	circular	17.3	8.2	10.8	triangular	16.2	6.6	11	triangular		NA	NA	NA	NA	NA	NA	NA	NA	NA	NA	NA	NA
male	45	13.4	8.2	10.1	circular	15.5	6.1	11	square	13.8	7.2	10	triangular		30.3	9.3	14	S-shape	27.9	11.1	9.8	Oblique	25.3	13.1	9.6	Straight
male	35	17.7	9.8	8.9	circular	19.1	7.1	11.7	triangular	18.2	6.9	10.2	triangular		NA	NA	NA	NA	35.4	13	14.2	Straight	28.6	19.3	15	Oblique
female	62	13.4	9.3	8.7	circular	15.6	7.4	12.1	square	14.4	7.2	9.3	square		28.6	8.6	13.2	S-shape	27.9	12.2	11.8	Straight	24.8	16	13.9	Oblique
female	27	11.6	9.3	9.2	circular	15.3	8.6	9.7	square	14.6	6.4	10.4	triangular		31.7	7.7	12.4	S-shape	30.1	9.7	11	Straight	25.7	14.5	13.1	Oblique
female	63	14	10.2	9.2	circular	17.3	6.8	10.8	triangular	15.2	8.7	9.6	square		NA	NA	NA	NA	NA	NA	NA	NA	NA	NA	NA	NA
female	21	14.1	9.5	8.8	circular	15.7	7.9	12	triangular	13.7	9.9	10.8	square		31.4	4.8	8.4	S-shape	30.9	8.4	8.3	Straight	24.4	12.2	11.7	Oblique
female	51	13.5	8.8	7.8	square	15.2	5.9	10.2	triangular	15.2	5.2	10.1	triangular		NA	NA	NA	NA	NA	NA	NA	NA	27.4	13.6	11.1	Oblique
male	64	16.5	11.6	9	circular	16.4	7	11.3	triangular	14.8	9.2	10.6	square		中线处			NA	32.5	11.7	12.6	Straight	26.3	15.6	12.9	Oblique
male	40	16.4	7.4	8.4	circular	16	6	11.4	triangular	15.4	8.8	6	triangular		28.7	10.4	15.2	S-shape	28.9	12.3	11.1	Straight	27.3	15.1	12.7	Oblique
male	61	13.8	10.7	9	circular	15.3	9.8	13	square	15.7	7.8	9.7	square		32.4	5.8	11.8	NA	30.8	8.8	8	Straight	27.7	13.2	10.8	Oblique
female	42	15.7	9.4	8.2	circular	17.1	8.4	10.5	circular	15.2	7	9.4	triangular		31.7	8.8	14.4	S-shape	34.6	10.9	12.3	Oblique	28.4	17.4	13.3	Oblique
male	49	13.3	9.2	9.4	circular	14.3	8.7	12.3	triangular	13	8.9	8.2	square		33.2	8.6	15	S-shape	31.1	12.8	14.1	Straight	29.1	15.9	14.7	Oblique
male	57	19.5	9.5	9.6	circular	19.9	7.6	13.4	triangular	15.5	6.6	11	triangular		NA	NA	NA	NA	30.9	11.8	12.3	Straight	26.1	15.6	8.7	Oblique
male	72	14.4	9.9	8.3	triangular	13.9	10.3	10.9	square	13.6	8.8	9.8	triangular		31.2	5.4	12.3	S-shape	30	9.6	9.9	Straight	23.4	14.8	12.4	Oblique
female	42	15.1	8.2	8.8	circular	16.8	7.8	10.6	square	15.5	7	10.9	square		29.7	10	14.8	S-shape	28.9	11.7	12.6	Straight	24.9	17.5	13.9	Oblique
female	53	14.5	9.9	8.3	circular	16.1	6.6	11.1	triangular	14.9	7.7	10.2	square		30.4	8.3	14.1	S-shape	30.4	10	12.7	Oblique	27.9	15.3	14.8	Oblique
male	51	15.8	10.8	8.9	triangular	19.6	8.3	10.6	triangular	15.4	10.2	9.4	square		NA	NA	NA	NA	NA	NA	NA	NA	NA	NA	NA	NA
male	28	14.5	9	9.1	circular	15	10.9	10.8	square	13.8	8.9	10.4	circular		36.6	7.3	13.3	S-shape	33	9.8	12.6	S-shape	30.9	14.3	13.8	Oblique
male	48	14.1	10.7	10.4	circular	14.6	9.7	12.6	triangular	12.6	11.9	11.2	square		30.2	12.2	14.8	Straight	30.2	11.3	11.2	Straight	26.2	13.2	11.7	Oblique
female	53	13.9	8.8	9	circular	15.5	6.8	11.4	triangular	14.3	6.9	11.5	triangular		28.8	7.9	13.2	S-shape	28.8	11.3	11	Straight	24.8	16.1	11.5	Oblique
male	67	15.9	11.1	8.9	square	18.2	9.3	12	triangular	16.5	8.4	12.2	triangular		NA	NA	NA	NA	25.3	10.5	10.2	Straight	23.6	13	12.5	Oblique
female	46	14.4	9.8	9.9	circular	16	9.1	11.1	square	14.5	9.1	12.5	triangular		27.7	9.1	12.2	S-shape	28.2	13	10.4	Straight	28.2	15.5	14.5	Oblique
female	48	13.6	8.8	9.4	circular	14.1	8.8	11.6	square	12.6	8.4	10.9	square		32.4	6.9	11.5	S-shape	29.2	9.7	9.5	Straight	23.9	15.1	12.3	Oblique
male	51	16.8	9.8	9.3	circular	17.4	7.8	13.3	triangular	15.3	9.7	10.7	square		32.9	10.2	12.9	S-shape	32.4	14.5	10.8	Straight	32.3	18	15	Oblique
female	58	13.7	10.5	9.5	circular	17.7	7.7	11.7	triangular	17.5	8	9.6	triangular		27.5	8	12.9	S-shape	28.3	12.3	11.1	Oblique	23.4	12.9	13.2	Oblique
female	58	11.8	8.8	7.9	triangular	13.6	7.7	10.9	square	12.6	9.4	10.1	circular		20.1	11.8	14.7	Straight	22.5	13	12	Straight	24.1	15.9	12.9	Oblique
male	34	17	12.5	10.9	circular	15.4	10.5	13.2	triangular	13.4	13.1	11.6	triangular		33.6	10.7	14.3	S-shape	31.8	13	9.6	Straight	27.7	16.8	12.7	Oblique
male	59	13.7	10.6	8.6	circular	15.9	9.2	13	triangular	14.6	7.2	12.1	square		NA	NA	NA	NA	32.7	12.2	11.7	Straight	28.9	15.6	11.7	Oblique
male	57	16.3	10.5	8.7	circular	15.6	8.5	12.8	triangular	13.7	10.5	11.3	square		33.9	10	15.3	S-shape	32.9	13.6	11.2	Straight	26.9	18.5	15.3	Oblique
male	63	16.3	10.3	9	circular	14.7	10.1	13.8	triangular	9.9	12.1	12.7	square		30	9.4	13.9	S-shape	30.9	10.9	11.5	Straight	NA	NA	NA	NA
male	58	14.8	10.9	9.1	circular	17.5	7.5	11.4	triangular	14.3	10.5	12.4	square		NA	NA	NA	NA	33.7	12.6	12.7	Straight	29.6	18.1	14.2	Oblique
male	64	11.7	9	8.6	square	13.2	8.1	10.6	square	13.2	8.2	10.6	triangular		31.6	7.1	13.5	S-shape	29.5	9.2	10.9	Straight	28.6	12.6	11.2	Oblique
female	42	14.2	9.1	8.6	circular	14.1	8.2	11.8	triangular	13.5	8.4	11.1	square		29.6	6.9	10.9	S-shape	27.3	8.7	10.1	Straight	21.1	13.8	13	Oblique
female	75	14.5	9.2	8.6	circular	15.6	7.4	11.6	triangular	14.3	8.2	11	square		NA	NA	NA	NA	28.6	10.5	10.5	Straight	26.5	13.7	12.8	Oblique
male	77	14.3	11.4	8.1	square	16.7	8.3	10.7	square	15.8	8.4	10.4	square		33.6	10	13.9	S-shape	32.3	13	11.1	Straight	31.5	17.2	11.8	Oblique
female	32	16.6	11.4	11.4	circular	21	10.2	14.5	triangular	19.9	9.9	12.8	square		NA	NA	NA	NA	28	12.6	11.7	Straight	26.7	16.9	12.8	Oblique
female	69	12.9	9.9	9.8	circular	16.8	9.1	11.7	square	13.6	9.8	9.9	square		29.9	8.9	12.4	S-shape	29.3	12.2	10.4	Oblique	25.7	15.6	14	Oblique
male	67	15.3	10.8	9.3	circular	15	7.3	11.9	triangular	12.1	9.4	10.9	square		35.6	8.2	14.8	S-shape	35	12.5	12.4	Straight	26.3	17	12.6	Oblique
female	43	13.8	10.4	9.1	circular	14.8	8.2	12	triangular	14.4	9.4	10.6	square		30.9	8.1	11.9	S-shape	28.6	13.7	12.4	Straight	24.9	17	13.9	Oblique
male	66	17.6	12.4	11.3	circular	16.9	11.4	15.2	triangular	17.7	8.8	12	triangular		33.7	9	13.8	S-shape	33.6	12.3	12.5	Straight	25.3	16.5	13.7	Oblique
male	34	16	10.7	9.1	circular	18.6	7.8	10.7	square	17.3	7.5	8.8	square		36.8	9	15.3	S-shape	34.3	12.9	12.4	S-shape	28.2	13.9	15.5	Oblique
male	72	12.8	12.3	10.8	circular	13.4	12.4	10.7	square	16.7	6.5	12	square		27.2	10.2	14.2	S-shape	29.4	10.8	11	Straight	23.1	13.2	12.5	Oblique
male	51	17.2	10.2	9.2	circular	15.9	9.2	13.9	triangular	15.5	11.2	8.9	square		32.9	10.6	14	S-shape	31	14.2	12.5	Straight	27.5	14	12.1	Oblique
female	66	13.4	8.8	8.4	circular	16	7.9	10.8	triangular	14	8	9.7	triangular		28.6	6.9	12.4	S-shape	28.9	10.8	10.4	Straight	28.4	13.7	13.7	Oblique
male	49	15.8	9.4	9.3	circular	14.7	8.2	11.8	triangular	13.6	10.7	12.1	square		32.8	8.2	12.2	S-shape	33	9.5	10.8	Straight	27.3	13.6	14.7	Oblique
male	56	15.9	9.9	10.5	triangular	16.4	9.6	13	triangular	16.5	9.1	10.6	square		30.9	8.7	15.2	S-shape	26.9	13.6	12.4	Straight	26	15.4	13.5	Oblique
male	47	13.9	8.9	9.3	circular	13	11.1	14.4	square	12.9	8.9	12.2	triangular		32.2	8.1	13.4	S-shape	31.6	12.3	10.7	Straight	27.2	15	12.5	Oblique
female	56	14.7	9.6	9.3	circular	16.3	7.5	12	triangular	14.6	8.7	11	triangular		32	7.7	12.6	S-shape	29.1	12	10.3	Straight	25	17.7	13.6	Oblique
female	66	14.6	10.8	9.8	circular	16.6	8.6	12.8	triangular	15	9.9	10.4	circular		26.7	6.9	11.1	Straight	26.7	9	10.7	Oblique	23.1	13.8	10.8	Oblique
